# Supplementary material for: Complications and Revision Patterns After 3D-Printed Vertebral Body Replacement for Spinal Tumors: A Systematic Review and Critical Appraisal
Source: J Clin Med. 2026 Apr 30;15(9):3447. doi: 10.3390/jcm15093447 (PMC13164235; doi:10.3390/jcm15093447)
Supplement: Supplementary file 1 [file jcm-15-03447-s001.zip]

Archive with 4 entries (4 files):
- supplementary table S1.pdf
- figure s1.jpg
- PRISMA_2020_abstract_checklist.pdf
- PRISMA_2020_checklist.pdf
